# Supplementary material for: Associations between serum lipid levels and the macular retinal volumes in patients with diabetes
Source: PLoS One. 2025 Jun 4;20(6):e0325500. doi: 10.1371/journal.pone.0325500 (PMC12136453; doi:10.1371/journal.pone.0325500)
Supplement: S1 Data — (XLSX) [file pone.0325500.s001.xlsx]

## Sheet: Sheet1
					Retinal Volume (mm3)			Blood test
	Group	male 1, female 0	age	BCVA in logMAR	GCL	NRL	RNFL	HbA1c (%)	TC (mg/μL)	LDLC (mg/μL)	MDA-LDL (mg/μL)	HDLC (mg/μL)
1	control	0	31	-0.176091	1.21	6.78	1.11	5	176	116	47	51
2	control	0	61	-0.176091	1	6.22	0.77	5.5	254	189	113	54
3	control	1	45	-0.176091	1.21	6.9	1	4.9	182	105	79	54
4	control	0	59	-0.176091	1.02	6.2	0.93	5.5	221	159	73	64
5	control	0	28	-0.176091	1.19	6.87	0.89	5.1	174	100	57	66
6	control	0	34	-0.176091	1.05	6.26	0.96	4.7	259	158	91	68
7	control	0	45	-0.176091	1.11	6.64	0.97	5.2	206	121	45	73
8	control	0	27	-0.0791812	1.22	7.2	1.06	5.2	160	75	50	80
9	control	1	54	-0.176091	1.13	6.34	1.14	4.8	218	110	82	95
10	control	0	55	-0.176091	1.1	6.44	1.12	4.8	221	115	60	96
11	control	0	46	-0.176091	1.1	6.18	0.99	5.2	207	107	89	97
12	control	0	52	-0.176091	1.19	6.94	1.06	5.3	258	152	85	98
13	DM without DR	1	51	-0.176091	1.01	6.28	0.86	7.5	201	128	147	36
14	DM without DR	1	54	-0.176091	1.03	6.18	0.93	10.1	234	104	122	39
15	DM without DR	0	50	-0.0791812	1.04	6.2	1	8.8	277	209	226	41
16	DM without DR	0	44	-0.0791812	1.21	6.6	1.1	6.4	160	88	68	42
17	DM without DR	1	50	-0.0791812	0.99	6.13	0.84	6.8	135	67	72	44
18	DM without DR	1	47	-0.176091	0.99	6.23	0.78	5.9	172	101	103	46
19	DM without DR	1	45	-0.0791812	1.01	6.29	0.9	6.7	211	138	128	46
20	DM without DR	0	37	-0.0791812	1.1	6.35	1.14	14.5	293	215	189	57
21	DM without DR	1	55	-0.176091	1.11	6.59	0.98	7.4	118	40	55	57
22	DM without DR	1	46	-0.176091	1.17	6.17	0.87	6.4	246	166	94	63
23	DM without DR	1	58	-0.0791812	1.12	6.5	0.97	6.2	183	104	120	63
24	DM without DR	0	51	-0.0791812	0.99	5.97	0.92	6.5	242	149	75	67
25	DM without DR	1	52	-0.0791812	1	6.11	0.77	5.5	143	52	67	68
26	DM without DR	0	50	-0.176091	1.02	5.94	0.97	7.2	236	118	67	77
27	DM with DR	1	54	-0.0791812	1.23	10.32	2.94	10.9	386	200	393	39
28	DM with DR	1	54	0	0.94	6.09	0.74	6.6	133	81	72	40
29	DM with DR	1	54	-0.0791812	0.98	5.88	0.89	12.6	192	124	114	42
30	DM with DR	1	52	-0.0791812	1.02	5.94	0.97	6	155	87	86	42
31	DM with DR	1	45	-0.0791812	1.14	7.4	1.29	9.7	149	90	89	44
32	DM with DR	1	46	-0.0791812	1.35	8.21	1.4	7.7	202	150	87	44
33	DM with DR	0	49	-0.0791812	1.04	6.15	1.04	9.4	296	119	241	45
34	DM with DR	1	56	-0.176091	1	5.93	0.93	6.4	179	92	130	45
35	DM with DR	1	54	-0.176091	1.1	7.53	1.33	7	195	123	149	47
36	DM with DR	1	57	-0.0791812	1.01	6.18	0.92	7.1	220	129	100	51
37	DM with DR	1	50	0.0457575	1.03	6.48	1.04	10	160	64	54	53
38	DM with DR	1	56	-0.176091	1.16	6.78	0.92	6.2	205	129	69	54
39	DM with DR	0	57	0.09691	0.87	5.92	0.77	7.5	211	124	99	56
40	DM with DR	0	42	-0.0791812	1.09	6.48	0.95	9.9	200	105	84	68
41	DM with DR	1	60	-0.0791812	0.95	5.93	0.95	6.8	200	95	76	93
